# Supplementary material for: Morpho-Physiochemical Indices and Transcriptome Analysis Reveal the Role of Glucosinolate and Erucic Acid in Response to Drought Stress during Seed Germination of Rapeseed
Source: Int J Mol Sci. 2024 Mar 14;25(6):3308. doi: 10.3390/ijms25063308 (PMC10970144; doi:10.3390/ijms25063308)
Supplement: Supplementary file 1 [file ijms-25-03308-s001.zip]

Archive with 1 entries (1 files):
- ijms-2891870-supplementary.pdf
